# Supplementary material for: Recognition of Prodromal Hypoglossal Nerve Palsy Presenting with Neck Pain as Primary Complaint: Findings from a Rare Case Report in Direct Access Physiotherapy during the COVID-19 Pandemic
Source: Healthcare (Basel). 2023 May 7;11(9):1342. doi: 10.3390/healthcare11091342 (PMC10178515; doi:10.3390/healthcare11091342)
Supplement: Supplementary file 1 [file healthcare-11-01342-s001.zip]

Archive with 2 entries (2 files):
- video1.mov
- video2.mov
